# Supplementary material for: Carrageenans and the Carrageenan-Echinochrome Complex as Anti-SARS-CoV-2 Agents
Source: Int J Mol Sci. 2025 Jun 26;26(13):6175. doi: 10.3390/ijms26136175 (PMC12249508; doi:10.3390/ijms26136175)
Supplement: Supplementary file 1 [file ijms-26-06175-s001.zip]

Archive with 1 entries (1 files):
- ijms-3700241-supplementary.pdf
